# Supplementary material for: miR-199a-3p plays an anti-tumorigenic role in lung adenocarcinoma by suppressing anterior gradient 2
Source: Bioengineered. 2021 Oct 10;12(1):7859–71. doi: 10.1080/21655979.2021.1967009 (PMC8806604; doi:10.1080/21655979.2021.1967009)
Supplement: Supplemental Material [file KBIE_A_1967009_SM0880.zip]

Archive with 3 entries (2 files):
- suppl/
- suppl/Supplementary_Table_1_revised.docx
- suppl/Supplementary_table_2_revised.docx
